# Supplementary material for: Improved Titer in Late-Stage Mammalian Cell Culture Manufacturing by Re-Cloning
Source: Bioengineering (Basel). 2022 Apr 15;9(4):173. doi: 10.3390/bioengineering9040173 (PMC9030702; doi:10.3390/bioengineering9040173)
Supplement: Supplementary file 1 [file bioengineering-09-00173-s001.zip]

Archive with 1 entries (1 files):
- Supplementary Materials_revised.pdf
